# Supplementary material for: Valorisation of Chitosan Natural Building Block as a Primary Strategy for the Development of Sustainable Fully Bio-Based Epoxy Resins
Source: Polymers (Basel). 2023 Dec 6;15(24):4627. doi: 10.3390/polym15244627 (PMC10747223; doi:10.3390/polym15244627)
Supplement: Supplementary file 1 [file polymers-15-04627-s001.zip]

Archive with 1 entries (1 files):
- polymers-2735621-supplementary.pdf
